# Supplementary material for: Suppression of B-Cell Activation by Human Cord Blood-Derived Stem Cells (CB-SCs) through the Galectin-9-Dependent Mechanism
Source: Int J Mol Sci. 2024 Feb 2;25(3):1830. doi: 10.3390/ijms25031830 (PMC10855911; doi:10.3390/ijms25031830)
Supplement: Supplementary file 1 [file ijms-25-01830-s001.zip]

Archive with 1 entries (1 files):
- ijms-2841306-supplementary.pdf
